# Supplementary material for: Green-Extracted Ficus carica L. Fruit Polysaccharides Promote Longevity in Caenorhabditis elegans via Modulation of SKN-1 and IIS Pathway
Source: Antioxidants (Basel). 2026 May 30;15(6):691. doi: 10.3390/antiox15060691 (PMC13296142; doi:10.3390/antiox15060691)
Supplement: Supplementary file 1 [file antioxidants-15-00691-s001.zip]

Archive with 1 entries (1 files):
- antioxidants-4295320-supplementary.pdf
